# Supplementary material for: Leverage Points for Wellbeing and Achievement in Vocational Education: A Network Analysis of Psychological Factors Across Gender and Majors
Source: Behav Sci (Basel). 2026 May 5;16(5):706. doi: 10.3390/bs16050706 (PMC13203397; doi:10.3390/bs16050706)
Supplement: Supplementary file 1 [file behavsci-16-00706-s001.zip]

Archive with 1 entries (1 files):
- behavsci-4238399-supplementary-update.pdf
